# Supplementary material for: The Effects of Storage Temperature, Light Illumination, and Low-Temperature Plasma on Fruit Rot and Change in Quality of Postharvest Gannan Navel Oranges
Source: Foods. 2022 Nov 18;11(22):3707. doi: 10.3390/foods11223707 (PMC9689076; doi:10.3390/foods11223707)
Supplement: Supplementary file 1 [file foods-11-03707-s001.zip]

Archive with 1 entries (1 files):
- foods-1978821-supplementary.pdf
